# Supplementary material for: HDAC5 controls a hypothalamic STAT5b-TH axis, the sympathetic activation of ATP-consuming futile cycles and adult-onset obesity in male mice
Source: Mol Metab. 2024 Sep 19;90:102033. doi: 10.1016/j.molmet.2024.102033 (PMC11481749; doi:10.1016/j.molmet.2024.102033)
Supplement: Multimedia component 2 [file mmc2.xlsx]

## Sheet: HDAC5 SNPs assoc GWAS
DATE ADDED TO CATALOG	PUBMEDID	FIRST AUTHOR	DATE	JOURNAL	LINK	STUDY	DISEASE/TRAIT	INITIAL SAMPLE SIZE	REPLICATION SAMPLE SIZE	REGION	CHR_ID	CHR_POS	REPORTED GENE(S)	MAPPED_GENE	UPSTREAM_GENE_ID	DOWNSTREAM_GENE_ID	SNP_GENE_IDS	UPSTREAM_GENE_DISTANCE	DOWNSTREAM_GENE_DISTANCE	STRONGEST SNP-RISK ALLELE	SNPS	MERGED	SNP_ID_CURRENT	CONTEXT	INTERGENIC	RISK ALLELE FREQUENCY	P-VALUE	PVALUE_MLOG	P-VALUE (TEXT)	OR or BETA	95% CI (TEXT)	PLATFORM [SNPS PASSING QC]	CNV	MAPPED_TRAIT	MAPPED_TRAIT_URI	STUDY ACCESSION	GENOTYPING TECHNOLOGY
2020-07-21	32203549	Richardson TG	2020-03-23	PLoS Med	www.ncbi.nlm.nih.gov/pubmed/32203549	Evaluating the relationship between circulating lipoprotein lipids and apolipoproteins with risk of coronary heart disease: A multivariable Mendelian randomisation analysis.	HDL cholesterol levels	403,943 European ancestry individuals	NA	17q21.31	17	44114428	HDAC5	HDAC5			ENSG00000108840			rs74456742-G	rs74456742	0	74456742	intron_variant	0	0.961944	2e-12	11.699		0.0361479	[0.026-0.046] unit decrease	Affymetrix [NR] (imputed)	N	high density lipoprotein cholesterol measurement	http://www.ebi.ac.uk/efo/EFO_0004612	GCST010242	Genome-wide genotyping array
2019-01-28	30598549	Morris JA	2018-12-31	Nat Genet	www.ncbi.nlm.nih.gov/pubmed/30598549	An atlas of genetic influences on osteoporosis in humans and mice.	Heel bone mineral density	426,824 British ancestry individuals	NA	17q21.31	17	44087216	HDAC5	HDAC5			ENSG00000108840			rs190144-A	rs190144	0	190144	intron_variant	0	0.254553	2e-40	39.699		0.0287614	[0.025-0.033] unit increase	NR [13737936] (imputed)	N	heel bone mineral density	http://www.ebi.ac.uk/efo/EFO_0009270	GCST006979	Genome-wide genotyping array
2020-07-21	32203549	Richardson TG	2020-03-23	PLoS Med	www.ncbi.nlm.nih.gov/pubmed/32203549	Evaluating the relationship between circulating lipoprotein lipids and apolipoproteins with risk of coronary heart disease: A multivariable Mendelian randomisation analysis.	Apolipoprotein A1 levels	393,193 European ancestry individuals	NA	17q21.31	17	44114428	HDAC5	HDAC5			ENSG00000108840			rs74456742-G	rs74456742	0	74456742	intron_variant	0	0.961964	8e-09	8.09691		0.030615	[0.02-0.041] unit decrease	Affymetrix [NR] (imputed)	N	apolipoprotein A 1 measurement	http://www.ebi.ac.uk/efo/EFO_0004614	GCST010241	Genome-wide genotyping array
2009-10-16	19801982	Rivadeneira F	2009-10-04	Nat Genet	www.ncbi.nlm.nih.gov/pubmed/19801982	Twenty bone-mineral-density loci identified by large-scale meta-analysis of genome-wide association studies.	Bone mineral density (hip)	19,195 European ancestry individuals	NA	17q21.31	17	44115817	HDAC5	HDAC5			ENSG00000108840			rs228769-G	rs228769	0	228769	intron_variant	0	0.2	2e-08	7.69897		0.08	[0.05-0.11] s.d. increase	Affymetrix, Illumina [2543686] (imputed)	N	bone density	http://www.ebi.ac.uk/efo/EFO_0003923	GCST000495	Genome-wide genotyping array
2009-10-16	19801982	Rivadeneira F	2009-10-04	Nat Genet	www.ncbi.nlm.nih.gov/pubmed/19801982	Twenty bone-mineral-density loci identified by large-scale meta-analysis of genome-wide association studies.	Bone mineral density (spine)	19,195 European ancestry individuals	NA	17q21.31	17	44115817	HDAC5	HDAC5			ENSG00000108840			rs228769-G	rs228769	0	228769	intron_variant	0	0.2	4e-06	5.39794		0.07	[0.04-0.10] s.d. increase	Affymetrix, Illumina [2543686] (imputed)	N	bone density	http://www.ebi.ac.uk/efo/EFO_0003923	GCST000494	Genome-wide genotyping array
2020-09-16	32573913	Sherva R	2020-06-23	Alzheimers Dement	www.ncbi.nlm.nih.gov/pubmed/32573913	Genome-wide association study of rate of cognitive decline in Alzheimer's disease patients identifies novel genes and pathways.	Rate of cognitive decline in Alzheimer's disease	3,946 European ancestry cases	NA	17q21.31	17	44119096	NR	HDAC5			ENSG00000108840			rs79343067-T	rs79343067	0	79343067	intron_variant	0	NR	4e-06	5.39794	(GEE model)	1.2663	[0.73-1.81] unit increase	NR [NR] (imputed)	N	cognitive decline measurement	http://www.ebi.ac.uk/efo/EFO_0007710	GCST010567	Genome-wide genotyping array
2020-09-18	32888494	Vuckovic D	2020-09-01	Cell	www.ncbi.nlm.nih.gov/pubmed/32888494	The Polygenic and Monogenic Basis of Blood Traits and Diseases.	Mean platelet volume	408,112 British individuals	NA	17q21.31	17	44119845	HDAC5, RP11-546M21.6	HDAC5			ENSG00000108840			rs189049-C	rs189049	0	189049	intron_variant	0	0.702449	4e-09	8.39794		0.0145624	[0.0097-0.0194] unit increase	Affymetrix [93095623] (imputed)	N	mean platelet volume	http://www.ebi.ac.uk/efo/EFO_0004584	GCST90002395	Genome-wide genotyping array
2018-09-20	28869591	Kemp JP	2017-09-04	Nat Genet	www.ncbi.nlm.nih.gov/pubmed/28869591	Identification of 153 new loci associated with heel bone mineral density and functional involvement of GPC6 in osteoporosis.	Heel bone mineral density	76,067 European ancestry women, 66,420 European ancestry men	NA	17q21.31	17	44098453	HDAC5	HDAC5			ENSG00000108840			rs170634-C	rs170634	0	170634	intron_variant	0	0.257024	6e-14	13.2218	(women)	0.0383148	[0.028-0.049] unit increase	NR [17166351] (imputed)	N	heel bone mineral density	http://www.ebi.ac.uk/efo/EFO_0009270	GCST006288	Genome-wide genotyping array
2018-09-20	28869591	Kemp JP	2017-09-04	Nat Genet	www.ncbi.nlm.nih.gov/pubmed/28869591	Identification of 153 new loci associated with heel bone mineral density and functional involvement of GPC6 in osteoporosis.	Heel bone mineral density	76,067 European ancestry women, 66,420 European ancestry men	NA	17q21.31	17	44098453	HDAC5	HDAC5			ENSG00000108840			rs170634-C	rs170634	0	170634	intron_variant	0	0.257483	6e-17	16.2218		0.0308417	[0.023-0.038] unit increase	NR [17166351] (imputed)	N	heel bone mineral density	http://www.ebi.ac.uk/efo/EFO_0009270	GCST006288	Genome-wide genotyping array
2018-09-20	28869591	Kemp JP	2017-09-04	Nat Genet	www.ncbi.nlm.nih.gov/pubmed/28869591	Identification of 153 new loci associated with heel bone mineral density and functional involvement of GPC6 in osteoporosis.	Heel bone mineral density	76,067 European ancestry women, 66,420 European ancestry men	NA	17q21.31	17	44098453	HDAC5	HDAC5			ENSG00000108840			rs170634-C	rs170634	0	170634	intron_variant	0	0.25801	3e-06	5.52288	(men)	0.0274492	[0.016-0.039] unit increase	NR [17166351] (imputed)	N	heel bone mineral density	http://www.ebi.ac.uk/efo/EFO_0009270	GCST006288	Genome-wide genotyping array
2021-10-08	34002096	Mullins N	2021-05-17	Nat Genet	www.ncbi.nlm.nih.gov/pubmed/34002096	Genome-wide association study of more than 40,000 bipolar disorder cases provides new insights into the underlying biology.	Bipolar disorder	41,917 European ancestry cases, 371,549 European ancestry controls	NA	17q21.31	17	44114525	HDAC5	HDAC5			ENSG00000108840			rs228768-G	rs228768	0	228768	intron_variant	0	0.294	3e-10	9.52288		1.06652	[1.05-1.09]	Affymetrix, Illumina [7549318] (imputed)	N	bipolar disorder	http://purl.obolibrary.org/obo/MONDO_0004985	GCST012465	Genome-wide genotyping array
2021-10-08	34002096	Mullins N	2021-05-17	Nat Genet	www.ncbi.nlm.nih.gov/pubmed/34002096	Genome-wide association study of more than 40,000 bipolar disorder cases provides new insights into the underlying biology.	Bipolar I disorder	25,060 European ancestry cases, 449,978 European ancestry controls	NA	17q21.31	17	44114525	NR	HDAC5			ENSG00000108840			rs228768-G	rs228768	0	228768	intron_variant	0	0.294	2e-09	8.69897		1.0781	[1.05-1.1]	Affymetrix, Illumina [7549318] (imputed)	N	bipolar I disorder	http://www.ebi.ac.uk/efo/EFO_0009963	GCST012464	Genome-wide genotyping array
2019-02-08	30595370	Kichaev G	2018-12-27	Am J Hum Genet	www.ncbi.nlm.nih.gov/pubmed/30595370	Leveraging Polygenic Functional Enrichment to Improve GWAS Power.	Heel bone mineral density	approximately 446,000 European ancestry individuals	NA	17q21.31	17	44087216		HDAC5			ENSG00000108840			rs190144-?	rs190144	0	190144	intron_variant	0	NR	2e-62	61.699				NR [~ 8900000] (imputed)	N	heel bone mineral density	http://www.ebi.ac.uk/efo/EFO_0009270	GCST007066	Genome-wide genotyping array
2019-07-09	31043756	Stahl EA	2019-05-01	Nat Genet	www.ncbi.nlm.nih.gov/pubmed/31043756	Genome-wide association study identifies 30 loci associated with bipolar disorder.	Bipolar disorder	20,352 European ancestry cases, 31,358 European ancestry controls	9,412 European ancestry cases, 137,760 European ancestry controls	17q21.31	17	44123673	LSM12, G6PC3, HDAC5, C17orf53, ASB16, ASB16-AS1, TMUB2, ATXN7L3, UBTF, SLC4A1	HDAC5			ENSG00000108840			rs112114764-G	rs112114764	0	112114764	5_prime_UTR_variant	0	0.311	2e-08	7.69897		1.07026		NR [9372253] (imputed)	N	bipolar disorder	http://purl.obolibrary.org/obo/MONDO_0004985	GCST008103	Genome-wide genotyping array
2021-02-17	33356394	Gill D	2020-12-28	Hypertension	www.ncbi.nlm.nih.gov/pubmed/33356394	Urate, Blood Pressure, and Cardiovascular Disease: Evidence From Mendelian Randomization and Meta-Analysis of Clinical Trials.	Urate levels	454,183 European ancestry individuals	NA	17q21.31	17	44101913	NR	HDAC5			ENSG00000108840			rs2523162-A	rs2523162	0	2523162	intron_variant	0	0.21	3e-12	11.5229		0.0155	[0.011-0.02] unit increase	NR [NR]	N	urate measurement	http://www.ebi.ac.uk/efo/EFO_0004531	GCST011119	Genome-wide genotyping array
2022-11-17	36329257	Lee CJ	2022-11-03	Commun Biol	www.ncbi.nlm.nih.gov/pubmed/36329257	Phenome-wide analysis of Taiwan Biobank reveals novel glycemia-related loci and genetic risks for diabetes.	Bone stiffness index	75,665 Taiwanese ancestry individuals	NA	17q21.31	17	44092921		HDAC5			ENSG00000108840			rs368328-?	rs368328	0	368328	intron_variant	0	NR	4e-09	8.39794		0.607125	unit decrease	NR [5925277] (imputed)	N	bone density	http://www.ebi.ac.uk/efo/EFO_0003923	GCST90239644	Genome-wide genotyping array
2018-10-18	30048462	Kim SK	2018-07-26	PLoS One	www.ncbi.nlm.nih.gov/pubmed/30048462	Identification of 613 new loci associated with heel bone mineral density and a polygenic risk score for bone mineral density, osteoporosis and fracture.	Heel bone mineral density	394,929 European ancestry individuals	NA	17q21.31	17	44087216		HDAC5			ENSG00000108840			rs190144-?	rs190144	0	190144	intron_variant	0	NR	3e-66	65.5229		0.0396692	[0.035-0.044] unit increase	Affymetrix [20259828] (imputed)	N	heel bone mineral density	http://www.ebi.ac.uk/efo/EFO_0009270	GCST006433	Genome-wide genotyping array
2021-02-10	33263727	Li HJ	2020-12-02	JAMA Psychiatry	www.ncbi.nlm.nih.gov/pubmed/33263727	Novel Risk Loci Associated With Genetic Risk for Bipolar Disorder Among Han Chinese Individuals: A Genome-Wide Association Study and Meta-analysis.	Bipolar disorder	1,822 Han Chinese ancestry cases, 4,650 Han Chinese ancestry controls, 20,352 European ancestry cases, 31,358 European ancestry controls	NA	17q21.31	17	44123673	HDAC5	HDAC5			ENSG00000108840			rs112114764-T	rs112114764	0	112114764	5_prime_UTR_variant	0	NR	3e-08	7.52288		0.937	[0.916-0.959]	Illumina [3742365] (imputed)	N	bipolar disorder	http://purl.obolibrary.org/obo/MONDO_0004985	GCST011102	Genome-wide genotyping array
2018-10-18	30048462	Kim SK	2018-07-26	PLoS One	www.ncbi.nlm.nih.gov/pubmed/30048462	Identification of 613 new loci associated with heel bone mineral density and a polygenic risk score for bone mineral density, osteoporosis and fracture.	Heel bone mineral density	394,929 European ancestry individuals	NA	17q21.31	17	44098453		HDAC5			ENSG00000108840			rs170634-?	rs170634	0	170634	intron_variant	0	NR	3e-65	64.5229		0.0391505	[0.034-0.044] unit increase	Affymetrix [20259828] (imputed)	N	heel bone mineral density	http://www.ebi.ac.uk/efo/EFO_0009270	GCST006433	Genome-wide genotyping array
2021-12-14	34594039	Sakaue S	2021-09-30	Nat Genet	www.ncbi.nlm.nih.gov/pubmed/34594039	A cross-population atlas of genetic associations for 220 human phenotypes.	Mean corpuscular hemoglobin	128,028 East Asian ancestry individuals	NA	17q21.31	17	44116414		HDAC5			ENSG00000108840			rs139844979-A	rs139844979	0	139844979	intron_variant	0	0.055649	4e-08	7.39794		0.0440991	[0.028-0.06] unit increase	Illumina [13476299] (imputed)	N	mean corpuscular hemoglobin	http://www.ebi.ac.uk/efo/EFO_0004527	GCST90018744	Genome-wide genotyping array
2021-12-14	34594039	Sakaue S	2021-09-30	Nat Genet	www.ncbi.nlm.nih.gov/pubmed/34594039	A cross-population atlas of genetic associations for 220 human phenotypes.	Height	165,056 East Asian ancestry individuals	NA	17q21.31	17	44109582		HDAC5			ENSG00000108840			rs77850808-A	rs77850808	0	77850808	intron_variant	0	0.046449	1e-10	10		0.0308756	[0.021-0.04] unit decrease	Illumina [13479295] (imputed)	N	body height	http://www.ebi.ac.uk/efo/EFO_0004339	GCST90018739	Genome-wide genotyping array
2023-03-22	35964923	Timoteo VJ	2022-08-11	J Nutr Biochem	www.ncbi.nlm.nih.gov/pubmed/35964923	Common and Ethnic-Specific Genetic Determinants of Hemoglobin Concentration between Taiwanese Han Chinese and European Whites: Findings from Comparative Two-Stage Genome-Wide Association Studies.	Hemoglobin concentration	52,141 European ancestry females	89,584 European ancestry females	17q21.31	17	44116529		HDAC5			ENSG00000108840			rs8065686-T	rs8065686	0	8065686	intron_variant	0	0.09147	3e-10	9.52288		0.03612	unit increase	NR [347791]	N	hemoglobin measurement	http://www.ebi.ac.uk/efo/EFO_0004509	GCST90258653	Genome-wide genotyping array
2024-01-05	38116116	Chen CY	2023-11-16	Cell Genom	www.ncbi.nlm.nih.gov/pubmed/38116116	Analysis across Taiwan Biobank, Biobank Japan, and UK Biobank identifies hundreds of novel loci for 36 quantitative traits.	Bone density T-score	92,615 Taiwanese ancestry individuals	NA	17q21.31	17	44092921		HDAC5			ENSG00000108840			rs368328-?	rs368328	0	368328	intron_variant	0	NR	2e-10	9.69897				NR [8190806] (imputed)	N	bone density	http://www.ebi.ac.uk/efo/EFO_0003923	GCST90278620	Genome-wide genotyping array
2024-01-05	38116116	Chen CY	2023-11-16	Cell Genom	www.ncbi.nlm.nih.gov/pubmed/38116116	Analysis across Taiwan Biobank, Biobank Japan, and UK Biobank identifies hundreds of novel loci for 36 quantitative traits.	Bone density Z-score	92,615 Taiwanese ancestry individuals	NA	17q21.31	17	44092921		HDAC5			ENSG00000108840			rs368328-?	rs368328	0	368328	intron_variant	0	NR	5e-10	9.30103				NR [8190806] (imputed)	N	bone density	http://www.ebi.ac.uk/efo/EFO_0003923	GCST90278621	Genome-wide genotyping array
2024-04-30	38538606	Harris BHL	2024-03-27	Sci Rep	www.ncbi.nlm.nih.gov/pubmed/38538606	New role of fat-free mass in cancer risk linked with genetic predisposition.	Whole body fat mass (UKB data field 23100)	337,196 European ancestry individuals	NA	17q21.31	17	44119845		HDAC5			ENSG00000108840			rs189049-C	rs189049	0	189049	intron_variant	0	NR	1e-08	8		0.0147225	[0.0097-0.0198] unit increase	Affymetrix [18893691] (imputed)	N	fat body mass	http://www.ebi.ac.uk/efo/EFO_0005409	GCST90428121	Genome-wide genotyping array
2023-02-09	36224396	Yengo L	2022-10-12	Nature	www.ncbi.nlm.nih.gov/pubmed/36224396	A saturated map of common genetic variants associated with human height.	Height	293,593 African ancestry individuals	NA	17q21.31	17	44103068		HDAC5			ENSG00000108840			rs609292-G	rs609292	0	609292	intron_variant	0	0.76133	2e-33	32.699		0.04725	[0.04-0.055] unit increase	Affymetrix, Illumina [1385132] (imputed)	N	body height	http://www.ebi.ac.uk/efo/EFO_0004339	GCST90245846	Genome-wide genotyping array
2024-05-16	38689001	Keaton JM	2024-04-30	Nat Genet	www.ncbi.nlm.nih.gov/pubmed/38689001	Genome-wide analysis in over 1 million individuals of European ancestry yields improved polygenic risk scores for blood pressure traits.	Diastolic blood pressure	1,028,980 European ancestry individuals	62,047 African ancestry individuals, 21,843 African American individuals	17q21.31	17	44087216		HDAC5			ENSG00000108840			rs190144-G	rs190144	0	190144	intron_variant	0	NR	3e-08	7.52288	(EA)	0.0959	[0.062-0.13] unit increase	NR [7582263] (imputed)	N	diastolic blood pressure	http://www.ebi.ac.uk/efo/EFO_0006336	GCST90310295	Genome-wide genotyping array
2023-08-25	37277458	Vosberg DE	2023-06-05	Sci Rep	www.ncbi.nlm.nih.gov/pubmed/37277458	The genetics of a "femaleness/maleness" score in cardiometabolic traits in the UK biobank.	Multi-trait sex score	161,906 European ancestry females	NA	17q21.31	17	44078374		HDAC5, G6PC3			ENSG00000108840, ENSG00000141349			rs55764662-?	rs55764662	0	55764662	3_prime_UTR_variant	0	NR	2e-11	10.699				Affymetrix [8642454] (imputed)	N	sexual dimorphism measurement	http://www.ebi.ac.uk/efo/EFO_0021796	GCST90270116	Genome-wide genotyping array
2023-08-25	37277458	Vosberg DE	2023-06-05	Sci Rep	www.ncbi.nlm.nih.gov/pubmed/37277458	The genetics of a "femaleness/maleness" score in cardiometabolic traits in the UK biobank.	Multi-trait sex score	141,980 European ancestry males	NA	17q21.31	17	44078374		HDAC5, G6PC3			ENSG00000108840, ENSG00000141349			rs55764662-?	rs55764662	0	55764662	3_prime_UTR_variant	0	NR	1e-09	9				Affymetrix [8644321] (imputed)	N	sexual dimorphism measurement	http://www.ebi.ac.uk/efo/EFO_0021796	GCST90270118	Genome-wide genotyping array
2022-04-13	34673960	Greenbaum J	2021-10-21	Hum Mol Genet	www.ncbi.nlm.nih.gov/pubmed/34673960	A multi-ethnic whole genome sequencing study to identify novel loci for bone mineral density.	Bone mineral density (femoral neck)	2,948 African American individuals, 39,107 European ancestry individuals, 2,451 Hispanic individuals	NA	17q21.31	17	44130179		HDAC5 - RNU6-131P	ENSG00000108840	ENSG00000212446		6477	5704	rs117697841-?	rs117697841	0	117697841	intergenic_variant	1	NR	2e-10	9.69897				NR [15500000] (imputed)	N	femoral neck bone mineral density	http://www.ebi.ac.uk/efo/EFO_0007785	GCST90101815	Genome-wide genotyping array, Genome-wide sequencing, Exome-wide sequencing
2022-10-24	36050321	Young WJ	2022-09-01	Nat Commun	www.ncbi.nlm.nih.gov/pubmed/36050321	Genetic analyses of the electrocardiographic QT interval and its components identify additional loci and pathways.	JT interval	252,730 European ancestry, African ancestry, Hispanic or Latin American, South East Asian ancestry, South Asian ancestry individuals	NA	17q21.31	17	44132383		HDAC5 - RNU6-131P	ENSG00000108840	ENSG00000212446		8681	3500	rs184478-C	rs184478	0	184478	regulatory_region_variant	1	0.2914	1e-12	12		0.0233	[0.017-0.03] unit decrease	Affymetrix, Illumina [NR] (imputed)	N	JT interval	http://www.ebi.ac.uk/efo/EFO_0007885	GCST90179157	Genome-wide genotyping array
2022-10-24	36050321	Young WJ	2022-09-01	Nat Commun	www.ncbi.nlm.nih.gov/pubmed/36050321	Genetic analyses of the electrocardiographic QT interval and its components identify additional loci and pathways.	JT interval	212,199 European ancestry individuals	NA	17q21.31	17	44128508		HDAC5 - RNU6-131P	ENSG00000108840	ENSG00000212446		4806	7375	rs4239142-A	rs4239142	0	4239142	intergenic_variant	1	0.2634	4e-12	11.3979		0.0245	[0.018-0.031] unit decrease	Affymetrix, Illumina [NR] (imputed)	N	JT interval	http://www.ebi.ac.uk/efo/EFO_0007885	GCST90179158	Genome-wide genotyping array
2022-10-24	36050321	Young WJ	2022-09-01	Nat Commun	www.ncbi.nlm.nih.gov/pubmed/36050321	Genetic analyses of the electrocardiographic QT interval and its components identify additional loci and pathways.	QT interval	212,199 European ancestry individuals	NA	17q21.31	17	44128508		HDAC5 - RNU6-131P	ENSG00000108840	ENSG00000212446		4806	7375	rs4239142-A	rs4239142	0	4239142	intergenic_variant	1	0.27	2e-09	8.69897		0.021	[0.014-0.028] unit decrease	Affymetrix, Illumina [NR] (imputed)	N	QT interval	http://www.ebi.ac.uk/efo/EFO_0004682	GCST90179154	Genome-wide genotyping array

## Sheet: Human Genetic Evidence Score
Human genetic evidence score (HuGES) for HDAC5.
The statistical approach quantifies whether human genetic and genomic data give evidence for driving phenotypic traits. The Bayer factor is used to quantify the variants that showed association with a phenotype. The score predicts the range of implication of the gene for a phenotype.
gene	phenotype	chromosome	start	end	bf_common	bf_rare	huge score	group	renderScore	range
HDAC5	SBP	17	42154114	42201070	45	1	45	CARDIOVASCULAR	3.80666	Very strong
HDAC5	TG	17	42154114	42201070	20	1	20	LIPIDS	2.99573	Strong
HDAC5	TGnonT2D	17	42154114	42201070	20	1	20	LIPIDS	2.99573	Strong
HDAC5	TGtoHDL	17	42154114	42201070	20	1	20	LIPIDS	2.99573	Strong
HDAC5	BMI	17	42154114	42201070	20	1	20	ANTHROPOMETRIC	2.99573	Strong
HDAC5	HEIGHT	17	42154114	42201070	3	1	3	ANTHROPOMETRIC	1.09861	Moderate
HDAC5	nonHDL	17	42154114	42201070	3	1	3	LIPIDS	1.09861	Moderate
HDAC5	ApoB	17	42154114	42201070	3	1	3	LIPIDS	1.09861	Moderate
HDAC5	HBA1C	17	42154114	42201070	3	1	3	GLYCEMIC	1.09861	Moderate
HDAC5	CHOL	17	42154114	42201070	3	1	3	LIPIDS	1.09861	Moderate
HDAC5	LDL	17	42154114	42201070	3	1	3	LIPIDS	1.09861	Moderate
HDAC5	ApoA	17	42154114	42201070	3	1	3	LIPIDS	1.09861	Moderate
HDAC5	BFP	17	42154114	42201070	3	1	3	ANTHROPOMETRIC	1.09861	Moderate
HDAC5	HDL	17	42154114	42201070	3	1	3	LIPIDS	1.09861	Moderate
HDAC5	WEIGHT	17	42154114	42201070	3	1	3	ANTHROPOMETRIC	1.09861	Moderate

## Sheet: Polygenic Priority Score
Polygenic priority score (PoP) of HDAC5. Rank of the score for a specific phenotype.
gene	phenotype	Rank by PoP Score
HDAC5	SBP	Not found		*Not found on the list of genes of that trait
HDAC5	TG	1
HDAC5	TGnonT2D	Not reported
HDAC5	TGtoHDL	Not reported		*Not reported: no data available for that trait
HDAC5	BMI	2
HDAC5	HEIGHT	Not found
HDAC5	nonHDL	Not found
HDAC5	ApoB	Not found
HDAC5	HBA1C	5
HDAC5	CHOL	1
HDAC5	LDL	Not found
HDAC5	ApoA	1
HDAC5	BFP	Not reported
HDAC5	HDL	1
HDAC5	WEIGHT	2
